# Supplementary material for: Fast and general tests of genetic interaction for genome-wide association studies
Source: PLoS Comput Biol. 2017 Jun 6;13(6):e1005556. doi: 10.1371/journal.pcbi.1005556 (PMC5478145; doi:10.1371/journal.pcbi.1005556)
Supplement: S4 Table — Gene symbols for the closest genes (Tables 2 and 4) were used as search terms on the gene ontology website. Searches were limited to GO terms relating to Homo Sapiens and biological processes. (XLSX) [file pcbi.1005556.s014.xlsx]

## Sheet: Sheet1
Gene/product	Gene/product name	Qualifier	Direct annotation	Annotation extension	Assigned by	Taxon	Evidence	Evidence with	PANTHER family	Isoform	Reference	Date
SLC22A2	Solute carrier family 22 member 2		dopamine transmembrane transporter activity		GO_Central	Homo sapiens	IBA	PANTHER:PTN000628836	family not named pthr24064		GO_REF:0000033	20150603
SLC22A2	Solute carrier family 22 member 2		drug transmembrane transport		Reactome	Homo sapiens	TAS		family not named pthr24064		Reactome:R-HSA-2161517	20151123
SLC22A2	Solute carrier family 22 member 2		synaptic transmission		Reactome	Homo sapiens	TAS		family not named pthr24064		Reactome:R-HSA-112315	20151123
SLC22A2	Solute carrier family 22 member 2		synaptic transmission		Reactome	Homo sapiens	TAS		family not named pthr24064		Reactome:R-HSA-112316	20151123
SLC22A2	Solute carrier family 22 member 2		neurotransmitter secretion		Reactome	Homo sapiens	TAS		family not named pthr24064		Reactome:R-HSA-112310	20151123
SLC22A2	Solute carrier family 22 member 2		body fluid secretion		PINC	Homo sapiens	TAS		family not named pthr24064		PMID:9260930	20030904
SLC22A2	Solute carrier family 22 member 2		organic cation transmembrane transporter activity		MGI	Homo sapiens	IDA		family not named pthr24064		PMID:16024787	20051223
SLC22A2	Solute carrier family 22 member 2		organic cation transmembrane transporter activity		PINC	Homo sapiens	TAS		family not named pthr24064		PMID:9260930	20030904
SLC22A2	Solute carrier family 22 member 2		choline transmembrane transporter activity		GO_Central	Homo sapiens	IBA	PANTHER:PTN000628856	family not named pthr24064		GO_REF:0000033	20150603
SLC22A2	Solute carrier family 22 member 2		quaternary ammonium group transmembrane transporter activity		GO_Central	Homo sapiens	IBA	PANTHER:PTN000628836	family not named pthr24064		GO_REF:0000033	20150603
SLC22A2	Solute carrier family 22 member 2		organic cation transport		MGI	Homo sapiens	IDA		family not named pthr24064		PMID:16024787	20051223
SLC22A2	Solute carrier family 22 member 2		organic cation transport		PINC	Homo sapiens	TAS		family not named pthr24064		PMID:9260930	20030904
SLC22A2	Solute carrier family 22 member 2		choline transport		GO_Central	Homo sapiens	IBA	PANTHER:PTN000628856	family not named pthr24064		GO_REF:0000033	20150603
SLC22A2	Solute carrier family 22 member 2		dopamine transport		GO_Central	Homo sapiens	IBA	PANTHER:PTN000628836	family not named pthr24064		GO_REF:0000033	20150603
SLC22A2	Solute carrier family 22 member 2		neurotransmitter biosynthetic process		Reactome	Homo sapiens	TAS		family not named pthr24064		Reactome:R-HSA-112311	20151123
SLC22A2	Solute carrier family 22 member 2		small molecule metabolic process		Reactome	Homo sapiens	TAS		family not named pthr24064		Reactome:R-HSA-1430728	20151123
SLC22A2	Solute carrier family 22 member 2		transmembrane transport		Reactome	Homo sapiens	TAS		family not named pthr24064		Reactome:R-HSA-382551	20151123
SLC22A2	Solute carrier family 22 member 2		transmembrane transport		Reactome	Homo sapiens	TAS		family not named pthr24064		Reactome:R-HSA-425407	20151123
SLC22A2	Solute carrier family 22 member 2		ammonium transmembrane transport		GOC	Homo sapiens	IBA	PANTHER:PTN000628836	family not named pthr24064		GO_REF:0000033	20160312
SLC22A2	Solute carrier family 22 member 2		quaternary ammonium group transport		Ensembl	Homo sapiens	IEA	Ensembl:ENSRNOP00000023116	family not named pthr24064		GO_REF:0000019	20160312
SLC22A2	Solute carrier family 22 member 2		histamine transport		Ensembl	Homo sapiens	IEA	Ensembl:ENSRNOP00000023116	family not named pthr24064		GO_REF:0000019	20160312
AGPAT4	1-acyl-sn-glycerol-3-phosphate acyltransferase delta		1-acylglycerol-3-phosphate O-acyltransferase activity		UniProt	Homo sapiens	NAS				PMID:15367102	20060221
AGPAT4	1-acyl-sn-glycerol-3-phosphate acyltransferase delta		phospholipid metabolic process		Reactome	Homo sapiens	TAS				Reactome:R-HSA-1483257	20151123
AGPAT4	1-acyl-sn-glycerol-3-phosphate acyltransferase delta		phosphatidic acid biosynthetic process		Reactome	Homo sapiens	TAS				Reactome:R-HSA-1483166	20151123
AGPAT4	1-acyl-sn-glycerol-3-phosphate acyltransferase delta		phospholipid biosynthetic process		UniProt	Homo sapiens	NAS				PMID:15367102	20060221
AGPAT4	1-acyl-sn-glycerol-3-phosphate acyltransferase delta		triglyceride biosynthetic process		Reactome	Homo sapiens	TAS				Reactome:R-HSA-75109	20151123
AGPAT4	1-acyl-sn-glycerol-3-phosphate acyltransferase delta		cellular lipid metabolic process		Reactome	Homo sapiens	TAS				Reactome:R-HSA-535734	20151123
AGPAT4	1-acyl-sn-glycerol-3-phosphate acyltransferase delta		small molecule metabolic process		Reactome	Homo sapiens	TAS				Reactome:R-HSA-1430728	20151123
AGPAT4	1-acyl-sn-glycerol-3-phosphate acyltransferase delta		glycerophospholipid biosynthetic process		Reactome	Homo sapiens	TAS				Reactome:R-HSA-1483206	20151123
AGPAT4	1-acyl-sn-glycerol-3-phosphate acyltransferase delta		CDP-diacylglycerol biosynthetic process		UniProt	Homo sapiens	IEA	UniPathway:UPA00557			GO_REF:0000041	20160312
HS3ST1	Heparan sulfate glucosamine 3-O-sulfotransferase 1		glycosaminoglycan biosynthetic process		Reactome	Homo sapiens	TAS		heparan sulfate 3-o sulfotransferase pthr10605		Reactome:R-HSA-2022928	20160301
HS3ST1	Heparan sulfate glucosamine 3-O-sulfotransferase 1		sulfotransferase activity		PINC	Homo sapiens	TAS		heparan sulfate 3-o sulfotransferase pthr10605		PMID:9988767	20030904
HS3ST1	Heparan sulfate glucosamine 3-O-sulfotransferase 1		[heparan sulfate]-glucosamine 3-sulfotransferase 1 activity		Reactome	Homo sapiens	TAS		heparan sulfate 3-o sulfotransferase pthr10605		Reactome:R-HSA-2076383	20121220
TMX3	Protein disulfide-isomerase TMX3		platelet degranulation		Reactome	Homo sapiens	TAS		protein disulfide isomerase pthr18929		Reactome:R-HSA-114608	20160301
TMX3	Protein disulfide-isomerase TMX3		protein disulfide isomerase activity		GO_Central	Homo sapiens	IBA	PANTHER:PTN000432607	protein disulfide isomerase pthr18929		GO_REF:0000033	20140301
TMX3	Protein disulfide-isomerase TMX3		protein folding		GO_Central	Homo sapiens	IBA	PANTHER:PTN000432607	protein disulfide isomerase pthr18929		GO_REF:0000033	20140301
TMX3	Protein disulfide-isomerase TMX3		thiol oxidase activity		WormBase	Homo sapiens	IDA		protein disulfide isomerase pthr18929		PMID:15623505	20150729
TMX3	Protein disulfide-isomerase TMX3		peptidyl-cysteine oxidation		WormBase	Homo sapiens	IDA		protein disulfide isomerase pthr18929		PMID:15623505	20150729
TMX3	Protein disulfide-isomerase TMX3		response to endoplasmic reticulum stress		GO_Central	Homo sapiens	IBA	PANTHER:PTN000432607	protein disulfide isomerase pthr18929		GO_REF:0000033	20140301
TMX3	Protein disulfide-isomerase TMX3		cell redox homeostasis		InterPro	Homo sapiens	IEA	InterPro:IPR013766	protein disulfide isomerase pthr18929		GO_REF:0000002	20160409
								InterPro:IPR017937
TCF4	Transcription factor 4		transcription factor activity, sequence-specific DNA binding, RNA polymerase recruiting		BHF-UCL	Homo sapiens	ISS	UniProtKB:Q60722	basic helix-loop-helix transcription factor pthr11793		PMID:8978694	20101210
TCF4	Transcription factor 4		transcriptional activator activity, RNA polymerase II core promoter proximal region sequence-specific binding		BHF-UCL	Homo sapiens	ISS	UniProtKB:Q60722	basic helix-loop-helix transcription factor pthr11793		PMID:8978694	20101210
TCF4	Transcription factor 4		transcription factor activity, TFIIB-class binding		BHF-UCL	Homo sapiens	ISS	UniProtKB:Q60722	basic helix-loop-helix transcription factor pthr11793		PMID:8978694	20101210
TCF4	Transcription factor 4		transcription factor activity, sequence-specific DNA binding		BHF-UCL	Homo sapiens	IDA		basic helix-loop-helix transcription factor pthr11793		PMID:11802795	20090826
TCF4	Transcription factor 4		transcription factor activity, sequence-specific DNA binding		UniProt	Homo sapiens	IDA		basic helix-loop-helix transcription factor pthr11793		PMID:2105528	20070319
TCF4	Transcription factor 4		DNA-templated transcription, initiation		BHF-UCL	Homo sapiens	ISS	UniProtKB:Q60722	basic helix-loop-helix transcription factor pthr11793		PMID:8978694	20101210
TCF4	Transcription factor 4		transcription initiation from RNA polymerase II promoter		BHF-UCL	Homo sapiens	ISS	UniProtKB:Q60722	basic helix-loop-helix transcription factor pthr11793		PMID:8978694	20101210
TCF4	Transcription factor 4		positive regulation of neuron differentiation		UniProt	Homo sapiens	ISS	UniProtKB:Q60722	basic helix-loop-helix transcription factor pthr11793		GO_REF:0000024	20110520
TCF4	Transcription factor 4		positive regulation of neuron differentiation		GO_Central	Homo sapiens	IBA	PANTHER:PTN000927455	basic helix-loop-helix transcription factor pthr11793		GO_REF:0000033	20150312
TCF4	Transcription factor 4		positive regulation of transcription, DNA-templated		UniProt	Homo sapiens	IDA		basic helix-loop-helix transcription factor pthr11793		PMID:2105528	20070319
PPAN	Suppressor of SWI4 1 homolog		ribosomal large subunit assembly		GO_Central	Homo sapiens	IBA	PANTHER:PTN000292112	peter pan-related pthr12661		GO_REF:0000033	20150527
EIF3G	Eukaryotic translation initiation factor 3 subunit G		translational initiation		UniProt	Homo sapiens	IC	GO:0005852	eukaryotic translation initiation factor 3 subunit g pthr10352		PMID:17322308	20090528
EIF3G	Eukaryotic translation initiation factor 3 subunit G		translational initiation		UniProt	Homo sapiens	IDA		eukaryotic translation initiation factor 3 subunit g pthr10352		PMID:17581632	20090528
EIF3G	Eukaryotic translation initiation factor 3 subunit G		translational initiation		UniProt	Homo sapiens	IC	GO:0005852	eukaryotic translation initiation factor 3 subunit g pthr10352		PMID:18599441	20090528
EIF3G	Eukaryotic translation initiation factor 3 subunit G		translational initiation		Reactome	Homo sapiens	TAS		eukaryotic translation initiation factor 3 subunit g pthr10352		Reactome:R-HSA-72613	20160301
EIF3G	Eukaryotic translation initiation factor 3 subunit G		viral translational termination-reinitiation		UniProt	Homo sapiens	IDA		eukaryotic translation initiation factor 3 subunit g pthr10352		PMID:21347434	20160330
EIF3G	Eukaryotic translation initiation factor 3 subunit G	contributes_to	translation initiation factor activity		UniProt	Homo sapiens	IC	GO:0005852	eukaryotic translation initiation factor 3 subunit g pthr10352		PMID:17322308	20090528
EIF3G	Eukaryotic translation initiation factor 3 subunit G	contributes_to	translation initiation factor activity		UniProt	Homo sapiens	IDA		eukaryotic translation initiation factor 3 subunit g pthr10352		PMID:17581632	20090528
EIF3G	Eukaryotic translation initiation factor 3 subunit G	contributes_to	translation initiation factor activity		UniProt	Homo sapiens	IC	GO:0005852	eukaryotic translation initiation factor 3 subunit g pthr10352		PMID:18599441	20090528
EIF3G	Eukaryotic translation initiation factor 3 subunit G		formation of translation preinitiation complex		UniProt	Homo sapiens	IEA	HAMAP:MF_03006	eukaryotic translation initiation factor 3 subunit g pthr10352		GO_REF:0000020	20160409
EIF3G	Eukaryotic translation initiation factor 3 subunit G		regulation of translational initiation		UniProt	Homo sapiens	IEA	HAMAP:MF_03006	eukaryotic translation initiation factor 3 subunit g pthr10352		GO_REF:0000020	20160409
ANGPTL6	Angiopoietin-related protein 6		angiogenesis		UniProt	Homo sapiens	IEA	UniProtKB-KW:KW-0037	fibrinogen and fibronectin pthr19143		GO_REF:0000037	20160410
ANGPTL6	Angiopoietin-related protein 6		cell differentiation		UniProt	Homo sapiens	IEA	UniProtKB-KW:KW-0221	fibrinogen and fibronectin pthr19143		GO_REF:0000037	20160410
DNMT1	DNA (cytosine-5)-methyltransferase 1		negative regulation of transcription from RNA polymerase II promoter		PINC	Homo sapiens	TAS		cytosine-specific methyltransferase pthr10629		PMID:10888872	20030904
DNMT1	DNA (cytosine-5)-methyltransferase 1		DNA (cytosine-5-)-methyltransferase activity		UniProt	Homo sapiens	IDA		cytosine-specific methyltransferase pthr10629		PMID:21745816	20120925
DNMT1	DNA (cytosine-5)-methyltransferase 1		DNA (cytosine-5-)-methyltransferase activity		PINC	Homo sapiens	TAS		cytosine-specific methyltransferase pthr10629		PMID:8940105	20030904
DNMT1	DNA (cytosine-5)-methyltransferase 1		DNA methylation		PINC	Homo sapiens	TAS		cytosine-specific methyltransferase pthr10629		PMID:10888872	20030904
DNMT1	DNA (cytosine-5)-methyltransferase 1		Ras protein signal transduction		UniProt	Homo sapiens	IMP		cytosine-specific methyltransferase pthr10629		PMID:24623306	20160225
DNMT1	DNA (cytosine-5)-methyltransferase 1		DNA-methyltransferase activity		UniProt	Homo sapiens	IDA		cytosine-specific methyltransferase pthr10629		PMID:18754681	20090709
DNMT1	DNA (cytosine-5)-methyltransferase 1		DNA-methyltransferase activity		Reactome	Homo sapiens	TAS		cytosine-specific methyltransferase pthr10629		Reactome:R-HSA-212269	20130308
DNMT1	DNA (cytosine-5)-methyltransferase 1		maintenance of DNA methylation		UniProt	Homo sapiens	IDA		cytosine-specific methyltransferase pthr10629		PMID:18754681	20090709
DNMT1	DNA (cytosine-5)-methyltransferase 1		maintenance of DNA methylation		UniProt	Homo sapiens	IDA		cytosine-specific methyltransferase pthr10629		PMID:21745816	20120925
DNMT1	DNA (cytosine-5)-methyltransferase 1		positive regulation of gene expression		UniProt	Homo sapiens	IMP		cytosine-specific methyltransferase pthr10629		PMID:18413740	20090709
P2RY11	P2Y purinoceptor 11		adenosine receptor signaling pathway		GOC	Homo sapiens	IDA		g-protein coupled receptor pthr24237		PMID:18048695	20160410
P2RY11	P2Y purinoceptor 11		defense response		PINC	Homo sapiens	TAS		g-protein coupled receptor pthr24237		PMID:9405388	20050308
P2RY11	P2Y purinoceptor 11		G-protein coupled receptor signaling pathway		BHF-UCL	Homo sapiens	IDA		g-protein coupled receptor pthr24237		PMID:18048695	20101015
P2RY11	P2Y purinoceptor 11		activation of adenylate cyclase activity		PINC	Homo sapiens	TAS		g-protein coupled receptor pthr24237		PMID:9405388	20050308
P2RY11	P2Y purinoceptor 11		phospholipase C-activating G-protein coupled receptor signaling pathway		PINC	Homo sapiens	TAS		g-protein coupled receptor pthr24237		PMID:9405388	20050308
P2RY11	P2Y purinoceptor 11		synaptic transmission		GOC	Homo sapiens	IDA		g-protein coupled receptor pthr24237		PMID:18048695	20160410
P2RY11	P2Y purinoceptor 11		calcium-mediated signaling		BHF-UCL	Homo sapiens	IDA		g-protein coupled receptor pthr24237		PMID:18048695	20101015
P2RY11	P2Y purinoceptor 11		neuronal signal transduction		BHF-UCL	Homo sapiens	IDA		g-protein coupled receptor pthr24237		PMID:18048695	20110614
P2RY11	P2Y purinoceptor 11		neurotransmitter receptor activity		BHF-UCL	Homo sapiens	IDA		g-protein coupled receptor pthr24237		PMID:18048695	20110614
P2RY11	P2Y purinoceptor 11		ATP-activated adenosine receptor activity		BHF-UCL	Homo sapiens	IDA		g-protein coupled receptor pthr24237		PMID:18048695	20101015
POMGNT2	Protein O-linked-mannose beta-1,4-N-acetylglucosaminyltransferase 2		neuron migration		UniProt	Homo sapiens	ISS	UniProtKB:Q8BW41	glycosyltransferase pthr20961		GO_REF:0000024	20141117
POMGNT2	Protein O-linked-mannose beta-1,4-N-acetylglucosaminyltransferase 2		protein O-linked glycosylation		UniProt	Homo sapiens	IDA		glycosyltransferase pthr20961		PMID:23929950	20130902
POMGNT2	Protein O-linked-mannose beta-1,4-N-acetylglucosaminyltransferase 2		acetylglucosaminyltransferase activity		UniProt	Homo sapiens	IDA		glycosyltransferase pthr20961		PMID:23929950	20130902
POMGNT2	Protein O-linked-mannose beta-1,4-N-acetylglucosaminyltransferase 2		protein O-linked mannosylation		UniProt	Homo sapiens	ISS	UniProtKB:Q8BW41	glycosyltransferase pthr20961		GO_REF:0000024	20141117
POMGNT2	Protein O-linked-mannose beta-1,4-N-acetylglucosaminyltransferase 2		protein O-GlcNAc transferase activity		MGI	Homo sapiens	IDA		glycosyltransferase pthr20961		PMID:23929950	20140307
FHIT	Bis(5'-adenosyl)-triphosphatase		catalytic activity		PINC	Homo sapiens	TAS		histidine triad (hit) protein pthr23089		PMID:8598045	20030904
FHIT	Bis(5'-adenosyl)-triphosphatase		purine nucleotide metabolic process		UniProt	Homo sapiens	IDA		histidine triad (hit) protein pthr23089		PMID:9323207	20130222
FHIT	Bis(5'-adenosyl)-triphosphatase		nucleotide metabolic process		PINC	Homo sapiens	TAS		histidine triad (hit) protein pthr23089		PMID:8794732	20030904
FHIT	Bis(5'-adenosyl)-triphosphatase		hydrolase activity		UniProt	Homo sapiens	IDA		histidine triad (hit) protein pthr23089		PMID:8794732	20040811
FHIT	Bis(5'-adenosyl)-triphosphatase		negative regulation of proteasomal ubiquitin-dependent protein catabolic process		UniProt	Homo sapiens	IMP		histidine triad (hit) protein pthr23089		PMID:15313915	20130225
FHIT	Bis(5'-adenosyl)-triphosphatase		bis(5'-adenosyl)-triphosphatase activity		UniProt	Homo sapiens	IDA		histidine triad (hit) protein pthr23089		PMID:8794732	20040811
FHIT	Bis(5'-adenosyl)-triphosphatase		bis(5'-adenosyl)-triphosphatase activity		UniProt	Homo sapiens	IDA		histidine triad (hit) protein pthr23089		PMID:9323207	20130222
FHIT	Bis(5'-adenosyl)-triphosphatase		intrinsic apoptotic signaling pathway by p53 class mediator		UniProt	Homo sapiens	IMP		histidine triad (hit) protein pthr23089		PMID:15313915	20130225
FHIT	Bis(5'-adenosyl)-triphosphatase		transcription, DNA-templated		UniProt	Homo sapiens	IEA	UniProtKB-KW:KW-0804	histidine triad (hit) protein pthr23089		GO_REF:0000037	20160410
FHIT	Bis(5'-adenosyl)-triphosphatase		regulation of transcription, DNA-templated		UniProt	Homo sapiens	IEA	UniProtKB-KW:KW-0805	histidine triad (hit) protein pthr23089		GO_REF:0000037	20160410
