# Supplementary material for: Fast and general tests of genetic interaction for genome-wide association studies
Source: PLoS Comput Biol. 2017 Jun 6;13(6):e1005556. doi: 10.1371/journal.pcbi.1005556 (PMC5478145; doi:10.1371/journal.pcbi.1005556)
Supplement: S10 Table — For each genome-wide significant (p < 5 ⋅ 10−8) variant v, this table shows the likelihood ratio (LR), the p-value (p) and the sample size (N) for the test of association of the rs3103353-rs9458157 interaction pair, when adjusting for v. (XLSX) [file pcbi.1005556.s020.xlsx]

## Sheet: Sheet1
snp3	LR	p	N
rs9456496	34.9945	4.65739e-07	2343
rs1116262	36.1723	2.66691e-07	2343
rs6925867	36.1723	2.66691e-07	2343
rs8191855	36.1723	2.66691e-07	2343
rs2297359	36.1723	2.66691e-07	2343
rs2297360	36.4549	2.3326e-07	2343
rs2297361	36.1723	2.66691e-07	2343
rs8191893	36.3186	2.4883e-07	2343
rs3777402	36.6379	2.13874e-07	2343
rs2777355	36.1723	2.66691e-07	2343
rs9457829	36.1723	2.66691e-07	2343
rs3777401	36.1723	2.66691e-07	2343
rs9457833	36.1723	2.66691e-07	2343
rs9457834	36.1723	2.66691e-07	2343
rs9456502	36.4078	2.38529e-07	2343
rs8191959	36.4078	2.38529e-07	2343
rs10080371	36.4078	2.38529e-07	2343
rs6911252	35.9836	2.91626e-07	2343
rs9457839	36.4078	2.38529e-07	2343
rs9457840	35.9836	2.91626e-07	2343
rs4646272	32.2349	1.71282e-06	2343
rs2282143	36.4078	2.38529e-07	2343
rs16891156	36.9757	1.82218e-07	2343
rs2504942	34.1642	6.89582e-07	2315
rs2481038	35.3057	4.01983e-07	2342
rs2481039	34.6523	5.47542e-07	2295
rs2504943	35.5275	3.61926e-07	2343
rs2481040	35.5275	3.61926e-07	2343
rs2481041	35.5275	3.61926e-07	2343
rs1118328	35.5044	3.65912e-07	2343
rs1114845	35.4334	3.78411e-07	2342
rs2481045	35.5275	3.61926e-07	2343
rs12206585	38.8956	7.32124e-08	2343
rs12203303	38.8956	7.32124e-08	2343
rs12194962	38.8956	7.32124e-08	2343
rs78801493	39.4068	5.74062e-08	2341
rs77410834	39.087	6.684e-08	2342
rs2183470	38.8956	7.32124e-08	2343
rs2484239	35.7934	3.19107e-07	2337
rs3120151	38.8956	7.32124e-08	2343
rs3127582	38.8009	7.65826e-08	2342
rs3106165	38.8956	7.32124e-08	2343
rs932925	39.5417	5.38372e-08	2343
rs3103350	38.8956	7.32124e-08	2343
rs3106175	38.8051	7.64315e-08	2343
rs3127583	38.8956	7.32124e-08	2343
rs3120146	41.8127	1.82414e-08	2303
rs3106174	38.702	8.02712e-08	2342
rs3106173	38.8956	7.32124e-08	2343
rs3106171	38.8956	7.32124e-08	2343
rs76725059	37.984	1.1291e-07	2335
rs3125056	38.65	8.22777e-08	2343
rs3125053	38.8956	7.32124e-08	2343
rs3120140	38.9163	7.24934e-08	2343
rs2481058	35.8419	3.11862e-07	2343
rs3103349	38.8956	7.32124e-08	2343
rs3120139	38.8956	7.32124e-08	2343
rs3103347	38.8768	7.38691e-08	2342
rs2504959	35.8419	3.11862e-07	2343
rs2457562	35.866	3.08336e-07	2343
rs6911381	38.8768	7.38691e-08	2342
rs3125049	37.7122	1.28469e-07	2341
rs2457561	35.5296	3.61577e-07	2343
rs12209517	36.9369	1.85607e-07	2343
rs2450971	35.7808	3.21023e-07	2343
rs2450970	35.7088	3.3215e-07	2343
rs2504956	36.2697	2.54659e-07	2342
rs622217	35.8564	3.09733e-07	2343
rs3004079	37.4353	1.46515e-07	2343
rs539298	36.0265	2.85757e-07	2343
rs541091	36.8044	1.97638e-07	2329
rs501470	36.0051	2.88665e-07	2343
rs3120137	38.1097	1.06364e-07	2339
rs505870	36.0051	2.88665e-07	2343
rs506823	36.0051	2.88665e-07	2343
rs639426	35.9776	2.92453e-07	2342
rs509707	36.0265	2.85757e-07	2343
rs637614	36.0265	2.85757e-07	2343
rs539958	36.0265	2.85757e-07	2343
rs2504919	36.1785	2.6591e-07	2343
rs609562	36.0265	2.85757e-07	2343
rs487060	35.9637	2.94393e-07	2342
rs487152	37.7175	1.28145e-07	2272
rs416879	36.0265	2.85757e-07	2343
rs581556	36.0598	2.81285e-07	2343
rs695174	36.0598	2.81285e-07	2343
rs518295	36.0598	2.81285e-07	2343
rs675162	36.0763	2.79091e-07	2342
rs641990	35.8659	3.08338e-07	2343
rs2504934	35.6715	3.3808e-07	2342
rs9346816	35.7777	3.21495e-07	2343
rs410926	35.6477	3.41906e-07	2343
rs2665354	35.3895	3.86362e-07	2332
rs2661846	35.8519	3.10399e-07	2342
rs374145	35.6477	3.41906e-07	2343
rs2457557	35.4789	3.70353e-07	2342
rs2457556	35.6014	3.49487e-07	2343
rs437865	35.5112	3.64731e-07	2342
rs2504935	35.2667	4.09466e-07	2343
rs6905958	35.5523	3.57707e-07	2343
rs3123633	35.5523	3.57707e-07	2343
rs2457555	35.1537	4.3196e-07	2343
rs3123634	35.5639	3.55737e-07	2343
rs2457552	35.1778	4.27069e-07	2343
rs4235926	35.3374	3.96002e-07	2342
rs1317652	35.5523	3.57707e-07	2343
rs1510228	35.1537	4.3196e-07	2343
rs884742	35.8369	3.12615e-07	2341
rs2313453	35.2383	4.15017e-07	2331
rs2136676	35.4652	3.72753e-07	2342
rs7740824	35.7827	3.20737e-07	2343
rs3105748	35.5523	3.57707e-07	2343
rs986666	35.1537	4.3196e-07	2343
rs1510226	35.7313	3.2864e-07	2343
rs2457013	35.1537	4.3196e-07	2343
rs2872317	35.5523	3.57707e-07	2343
rs3105749	35.5523	3.57707e-07	2343
rs3105752	35.5523	3.57707e-07	2343
rs2504938	34.9563	4.74228e-07	2341
rs1605963	35.4871	3.68911e-07	2342
rs1605964	35.4975	3.67098e-07	2343
rs10945670	35.3154	4.00145e-07	2342
rs9457918	35.5836	3.52448e-07	2343
rs3918291	35.0359	4.56704e-07	2343
rs2457570	35.1537	4.3196e-07	2343
rs2504939	35.1537	4.3196e-07	2343
rs9364554	35.8978	3.03715e-07	2343
rs12194182	35.8088	3.16796e-07	2343
rs1112444	35.8088	3.16796e-07	2343
rs2504931	35.1991	4.22788e-07	2343
rs2457572	34.5112	5.85297e-07	2335
rs3106166	34.4253	6.09561e-07	2342
rs2246531	35.205	4.21603e-07	2343
rs7758229	34.9189	4.82696e-07	2343
rs3123636	34.9388	4.78183e-07	2343
rs2504930	35.3903	3.86204e-07	2343
rs2504929	35.3903	3.86204e-07	2343
rs3106164	35.5689	3.54905e-07	2343
rs388170	35.5928	3.5091e-07	2343
rs2457577	36.1881	2.64703e-07	2343
rs2457010	34.7404	5.25217e-07	2313
rs9365164	35.6552	3.40693e-07	2343
rs2292334	34.4777	5.94642e-07	2343
rs2457012	36.1576	2.68553e-07	2343
rs2136043	35.0695	4.4952e-07	2328
rs2048327	34.6895	5.38001e-07	2343
rs2457011	36.2602	2.55814e-07	2343
rs9355288	34.7671	5.18612e-07	2343
rs3918285	34.9623	4.72897e-07	2342
rs3918286	34.6483	5.48578e-07	2343
rs2457573	36.2021	2.62945e-07	2343
rs2941383	36.1164	2.73848e-07	2343
rs1810126	34.5157	5.84061e-07	2343
rs3088442	34.83	5.03426e-07	2342
rs2504925	35.9279	2.99425e-07	2343
rs2063347	34.2155	6.73061e-07	2341
rs3106162	34.895	4.88174e-07	2298
rs1510224	35.2135	4.19903e-07	2338
rs2457548	36.23	2.59497e-07	2333
rs3123629	36.9919	1.80823e-07	2343
rs2941382	36.3003	2.50994e-07	2343
rs3127599	36.8944	1.89386e-07	2342
rs3123630	36.2153	2.61304e-07	2343
rs4708869	36.1993	2.63303e-07	2343
rs9346818	37.1026	1.71575e-07	2343
rs3127568	36.9192	1.87172e-07	2343
rs117733303	35.0785	4.47596e-07	2343
rs3127596	37.2401	1.60737e-07	2343
rs12194138	36.2595	2.55895e-07	2341
rs6919346	36.5194	2.26233e-07	2343
rs3798220	34.7146	5.31659e-07	2343
rs73012297	36.4093	2.38362e-07	2342
rs6415084	30.0625	4.75309e-06	2343
rs6939089	38.5602	8.58695e-08	2343
rs7770628	26.752	2.2311e-05	2343
rs6926458	38.0468	1.09593e-07	2343
rs7761377	39.2292	6.24681e-08	2237
rs1367211	38.4168	9.19236e-08	2343
rs6935921	29.8219	5.3204e-06	2343
rs4252109	36.113	2.74291e-07	2342
rs4252120	36.535	2.24565e-07	2342
